# Supplementary material for: Metformin Induces Apoptosis in Human Pancreatic Cancer (PC) Cells Accompanied by Changes in the Levels of Histone Acetyltransferases (Particularly, p300/CBP-Associated Factor (PCAF) Protein Levels)
Source: Pharmaceuticals (Basel). 2023 Jan 12;16(1):115. doi: 10.3390/ph16010115 (PMC9863441; doi:10.3390/ph16010115)
Supplement: Supplementary file 1 [file pharmaceuticals-16-00115-s001.zip]

Archive with 1 entries (1 files):
- pharmaceuticals-1994141-supplementary.pdf
